# Supplementary material for: Risk factors and clinical outcomes of cytomegalovirus infection following haploidentical hematopoietic stem cell transplantation in patients with aplastic anemia: a single-center retrospective study
Source: Front Med (Lausanne). 2025 Jan 29;11:1523909. doi: 10.3389/fmed.2024.1523909 (PMC11815662; doi:10.3389/fmed.2024.1523909)
Supplement: Supplementary file 1 [file Table_1.xlsx]

## Sheet: Sheet1
Number	Date of stem cell reinfusion	recipient sex （0 male;1female）	recipient age(years)	recipient age（0＜40;1≥40）	Donor sex (0 male;1female)	Donor/recipient sex combination(1 Female to male;2 others)	Donor age	Diagnosis（1NSAA;2SAA）	The blood type of the donor and the recipient(0Incompatible;1compatible)	Conditioning regimen （1Bu+CY;2Flu+Cy+ATG）	Stem cell source （1PBSCs;2PBSCs+BM）	UC-BSC assisted reinfusion （0 No;1 Yes）	MSC assisted reinfusion （0 No;1 Yes）	NE 28-day engraftment （0 No;1 Yes）	NE engraftment time（day）	PLT 28-day engraftment （0 No;1 Yes）	PLT engraftment time（day）	aGVHD （0 No;1 Yes）	aGVHD time(day)	aGVHD type （1Ⅰ;2Ⅱ-Ⅳ）	cGVHD （0 No;1 Yes）	cGVHD time(day)	EBV infection （0 No;1 Yes）	CMV Serologic status(2R+,1R-,3no details)	CMV infection（0 No;1 Yes）	CMV infection time(day)	the maxium of CMV copies	Effect of CMV treatment（0 not improve;1improve）	CMV turns negative time(day)	CMV disease （0 No;1 Yes）	CMV disease time(day)	RIC （0 No;1 Yes）	outcome（0death; 1survive）	follow time(month)
1	20190527	1	17	0	0	2	21	2	1	2	1	0	0	1	11	1	11	0	/	/	0	/	0	3	1	43	9010	1	35	0	0	0	1	48
2	20190907	0	29	0	0	2	36	2	0	2	1	1	1	1	13	1	17	1	60	2	0	/	1	2	0	0	/	/	0	0	0	0	1	43
3	20190523	0	35	0	0	2	32	2	0	2	2	1	1	1	11	1	9	0	/	/	0	/	0	2	0	0	/	/	0	0	0	0	1	48
4	20190718	1	33	0	0	2	32	2	1	1	2	0	1	1	10	1	19	0	/	/	0	/	1	2	1	32	4580	1	25	0	0	0	1	46
5	20190604	1	35	0	0	2	7	2	0	2	2	1	1	1	9	1	11	1	10	1	0	/	1	2	0	0	/	/	/	0	0	0	1	47
6	20190712	1	42	1	1	2	15	2	1	1	2	1	1	1	11	1	16	1	40	1	1	366	1	2	1	32	16100	1	19	32	32	0	1	46
7	20190319	1	24	0	0	2	29	2	1	1	2	1	1	1	11	1	10	1	21	2	0	/	1	2	1	60	8430	1	40	0	0	0	1	50
8	20190807	0	15	0	0	2	44	1	0	1	2	1	1	1	18	1	14	0	/	/	0	/	1	2	0	0	/	/	/	0	0	0	1	45
9	20190816	0	43	1	0	2	21	2	1	1	2	1	1	1	10	1	9	1	29	1	0	/	1	2	1	30	893	1	14	1	30	0	1	45
10	20190917	0	23	0	1	1	21	2	1	2	2	1	1	1	15	0	68	0	/	/	0	/	1	2	1	44	15500	1	155	0	0	1	1	43
11	20190301	0	36	0	0	2	12	2	0	2	2	1	1	1	13	1	28	1	40	2	1	100	1	2	1	39	756000	0	/	0	0	1	0	4
12	20190606	0	22	0	0	2	44	2	1	1	2	1	0	1	16	1	18	0	/	/	0	/	0	2	0	0	/	/	/	0	0	0	1	47
13	20190911	0	49	1	0	2	47	1	1	1	1	0	1	1	17	0	0	1	19	2	0	/	0	2	0	0	/	/	/	0	0	0	0	1
14	20190430	0	37	0	1	1	40	2	1	2	2	0	1	1	13	1	17	0	/	/	0	/	1	3	1	48	1160	1	14	0	0	0	1	49
15	20190522	0	28	0	0	2	52	1	1	1	2	0	1	1	9	0	39	0	/	/	0	/	1	3	1	28	67500	1	180	1	34	1	1	48
16	20190627	0	47	1	0	2	19	1	1	2	2	0	1	1	12	0	34	0	/	/	0	/	0	2	1	34	839000	0	存活	0	0	1	1	47
17	20190830	0	11	0	1	1	16	1	1	2	2	0	0	1	9	1	7	0	/	/	0	/	1	3	1	41	11500	1	19	1	41	0	1	44
18	20200924	1	35	0	0	2	9	2	1	2	1	1	0	1	23	0	92	0	/	/	1	132	1	2	1	43	931	1	20	0	0	1	0	9
19	20210106	0	26	0	0	2	49	2	0	2	2	0	1	1	11	1	19	1	56	1	1	200	1	2	1	46	38500	1	52	0	0	1	1	28
20	20200625	1	48	1	0	2	19	1	0	2	2	1	0	1	11	0	30	0	/	/	1	41	0	2	1	40	1410	1	14	0	0	0	1	35
21	20201023	0	50	1	1	1	23	2	0	2	2	1	1	1	11	0	35	0	/	/	1	150	0	2	1	42	3380	1	52	0	0	0	1	30
22	20200324	0	49	1	1	1	21	2	1	2	2	0	0	0	/	0	/	0	/	/	0	/	0	3	0	0	/	/	/	0	0	0	0	1
23	20200616	0	43	1	1	1	20	1	1	2	2	1	0	1	15	1	17	0	/	/	1	35	1	2	1	28	155000	1	65	0	0	0	1	35
24	20200110	1	32	0	1	2	10	2	0	2	2	1	1	1	17	0	40	1	19	2	1	250	1	2	1	25	14100	1	58	0	0	1	1	40
25	20200526	1	51	1	1	2	24	2	1	2	2	0	0	1	12	1	13	1	20	2	1	265	1	2	0	0	/	/	/	0	0	0	1	36
26	20201204	1	44	1	1	2	21	2	0	2	2	1	1	1	13	1	18	1	54	1	1	137	0	2	1	82	24300	1	20	0	0	0	1	27
27	20200701	0	28	0	0	2	53	2	0	2	2	1	1	1	16	1	17	1	20	2	1	126	1	2	1	90	1100	1	9	1	90	0	1	34
28	20200326	1	15	0	0	2	44	2	0	2	2	0	1	1	9	1	10	1	13	2	0	/	1	2	0	0	/	/	/	0	0	0	1	38
29	20200825	1	15	0	0	2	41	2	0	2	2	0	0	1	10	1	10	0	/	/	0	/	1	2	1	36	271000	0	/	1	40	1	0	3
30	20201030	1	51	1	0	2	34	2	1	2	2	1	0	0	/	0	/	0	/	/	0	/	0	3	0	0	/	/	/	0	0	0	0	1
31	20201117	0	55	1	0	2	24	2	0	2	2	0	0	0	/	0	/	0	/	/	0	/	0	2	0	0	/	/	/	0	0	0	0	1
32	20200716	1	9	0	1	2	42	1	1	2	2	0	0	1	10	1	9	0	/	/	1	181	1	2	0	0	/	/	/	0	0	0	1	34
33	20200807	0	38	0	1	1	14	2	1	2	2	0	1	1	11	1	20	0	/	/	0	/	1	2	0	0	/		/	0	0	0	1	33
34	20200814	0	33	0	1	1	11	1	0	2	2	1	1	1	18	1	26	0	/	/	1	167	1	3	1	62	1450	1	7	0	0	0	1	33
35	20200825	0	42	1	0	2	10	2	1	2	1	0	0	1	12	1	15	0	/	/	0	/	0	2	0	0	/	/	/	0	0	0	1	32
36	20200904	0	19	0	1	1	27	2	0	1	2	0	1	1	18	1	26	1	36	2	0	/	0	2	0	0	/	/	/	0	0	0	1	31
37	20201008	0	11	0	1	1	16	1	1	2	2	1	0	1	11	1	11	1	26	2	0	/	1	3	1	34	39500	1	28	1	46	0	1	30
38	20201107	0	49	1	0	2	17	2	0	2	2	1	0	1	10	0	0	0	/		0	/	0	2	1	23	17800	0	/	1	24	1	0	2
39	20201112	0	37	0	1	1	15	2	1	2	2	0	0	1	12	0	34	1	47	2	1	370	1	2	1	28	112000	1	19	1	397	0	1	29
40	20201113	0	26	0	0	2	51	2	1	1	2	1	1	1	11	1	10	0	/	/	1	168	1	2	1	32	38900	1	23	1	34	0	1	29
41	20201127	0	20	0	1	1	24	2	1	1	2	0	0	1	10	1	13	0	/	/	0	/	0	2	0	0	/	/	/	0	0	0	1	28
42	20201210	0	32	0	0	2	52	2	1	1	2	0	0	1	24	0	0	0	/	/	0	/	0	2	1	21	1020	0	/	0	0	1	0	1
43	20210331	0	26	0	0	2	54	2	0	2	2	0	0	1	10	1	13	0	132	1	1	132	1	2	1	22	3140	1	25	0	0	0	1	24
44	20211231	1	32	0	0	2	25	2	1	2	2	0	0	1	10	1	15	0	/	/	0	/	1	2	0	0	/	/	/	0	0	0	1	16
45	20210805	1	20	0	0	2	45	2	0	2	2	0	0	1	9	1	11	0	/	/	0	/	1	2	1	25	2840	1	23	0	0	0	1	20
46	20210108	1	25	0	0	2	39	2	1	2	2	1	1	1	10	1	11	0	/	/	1	100	0	2	0	0	/	/	/	0	0	0	1	26
47	20210114	1	36	0	1	2	15	2	0	2	2	0	0	0	36	0	40	1	30	2	0	/	0	2	1	35	1470	1	29	0	0	0	1	26
48	20210325	1	9	0	0	2	39	2	1	1	2	1	1	1	10	1	11	1	54	1	0	/	1	2	1	26	1080	1	30	0	0	0	1	24
49	20210423	0	51	1	1	1	25	2	0	2	2	0	0	1	10	1	13	0	/	/	0	/	1	3	1	21	1290	1	14	0	0	0	1	23
50	20210429	0	21	0	1	1	46	2	1	1	2	1	1	1	11	1	13	1	73	1	0	/	1	2	1	48	614	1	9	0	0	0	1	23
51	20210525	1	25	0	1	2	18	2	1	1	2	1	1	1	9	1	9	0	/	/	0	/	1	2	0	0	/	/	/	0	0	0	1	22
52	20210612	0	27	0	0	2	31	2	0	2	2	1	1	1	9	1	12	0	/	/	0	/	0	3	0	0	/	/	/	0	0	0	1	22
53	20210428	1	49	1	0	2	28	2	0	1	2	1	1	1	20	1	26	1	11	1	0	/	1	2	1	76	55900	1	26	0	0	0	1	23
54	20210701	0	39	0	1	1	37	2	1	2	2	1	1	0	35	1	11	0	/	/	0	/	1	2	0	0	/	/	/	0	0	0	1	21
55	20210716	1	20	0	1	2	15	2	0	2	2	0	0	1	12	1	17	0	101	1	1	101	1	2	1	58	1970	1	30	0	0	0	1	21
56	20210903	1	10	0	1	2	15	2	1	2	2	0	0	1	10	1	10	1	23	1	0	/	0	3	1	52	2790	1	24	0	0	0	1	20
57	20210907	0	9	0	1	1	47	2	1	2	2	1	1	1	13	1	17	1	26	2	1	252	1	2	1	20	2620	1	76	0	0	0	1	19
58	20210910	1	16	0	0	2	42	2	1	2	2	1	1	1	13	1	17	1	27	1	0	/	1	2	0	0	/	/	/	0	0	0	1	18
59	20211026	1	23	0	0	2	18	2	1	1	2	1	1	1	12	1	16	1	15	2	0	/	1	2	1	48	23600	1	20	1	52	0	0	3
60	20220804	1	18	0	0	2	22	1	1	2	1	1	1	1	14	1	16	0	/	/	0	/	0	2	0	0	/	/	/	0	0	0	1	9
61	20211117	1	34	0	1	2	10	2	1	2	2	1	1	1	12	1	18	1	12	1	0	/	1	2	0	0	/	/	/	0	0	0	1	17
62	20211015	1	35	0	1	2	10	2	1	1	2	1	1	1	10	1	12	1	47	1	1	256	1	2	1	52	3250	1	80	0	0	0	1	18
63	20220728	0	36	0	0	2	37	2	1	2	2	0	1	1	13	1	11	0	/	/	0	/	0	2	1	41	824	1	14	0	0	0	1	10
64	20220125	1	48	1	1	2	21	1	1	2	2	1	0	0	48	0	40	0	/	/	0	/	0	2	0	0	/	/	/	0	0	0	1	16
65	20220218	1	34	0	1	2	10	2	1	2	2	1	1	1	13	1	18	1	18	1	0	/	1	2	0	0	/	/	/	0	0	0	1	15
66	20220315	0	9	0	0	2	36	2	0	2	2	1	1	1	11	1	12	1	26	1	0	/	1	2	0	0	/	/	/	0	0	0	1	14
67	20220315	0	20	0	0	2	47	2	0	2	2	0	0	1	14	1	19	0	/	/	0	/	1	2	1	27	20500	1	49	0	0	0	1	14
68	20220412	0	52	1	0	2	22	2	1	2	1	1	1	1	23	0	36	1	47	1	0	/	0	2	1	62	10700	0	/	1	129	1	0	6
69	20220706	1	47	1	1	2	24	2	1	2	1	0	0	1	10	1	10	0	/	/	0	/	0	2	0	0	/	/	/	0	0	0	1	10
70	20220603	1	25	0	1	2	20	2	0	2	2	1	1	1	14	1	17	1	22	1	0	/	1	2	0	0	/	/	/	0	0	0	1	11
71	20220611	0	44	1	0	2	17	2	1	2	2	1	1	1	14	0	36	1	24	1	0	/	1	2	1	24	14900	1	20	0	0	0	1	11
72	20220615	1	44	1	1	2	26	2	1	1	2	1	0	1	13	1	17	0	/		0	/	0	2	0	0	/	/	/	0	0	0	1	11
73	20220531	1	39	0	0	2	14	2	0	1	2	1	1	1	10	1	13	0	/		0	/	0	3	1	31	2580	1	11	0	0	0	1	12
74	20220622	1	35	0	0	2	20	2	0	1	2	1	1	1	28	0	36	0	/		0	/	1	2	1	44	1890	1	18	1	44	0	1	11
75	20220629	1	27	0	1	2	30	2	1	1	2	1	1	1	11	1	11	1	27	1	1	100	1	2	1	37	59600	1	25	0	0	0	1	11
76	20220624	1	19	0	0	2	46	2	1	2	2	0	1	1	13	1	13	0	/	/	0	/	0	2	0	0	/	/	/	0	0	0	1	11
77	20220810	0	21	0	1	1	48	1	1	2	2	1	0	1	9	1	10	1	17	2	0	/	1	2	1	30	31400	1	76	1	30	0	1	9
78	20220430	1	25	0	0	2	46	1	1	2	1	1	0	1	11	1	13	0	/	/	1	157	1	3	1	189	9200	1	98	0	0	0	1	13
79	20220812	0	52	1	0	2	14	2	0	2	2	0	1	1	21	0	34	0	/	/	0	/	0	2	0	0	/	/	/	0	0	0	1	9
80	20220928	1	36	0	0	2	24	2	1	2	1	1	1	1	12	1	11	0	/	/	0	/	0	2	1	164	3270	1	21	0	0	0	1	8
81	20220121	0	28	0	0	2	23	2	0	2	2	0	0	1	11	1	24	0	/	/	0	/	0	3	1	32	2680	1	26	0	0	0	1	16
82	20180829	0	29	0	0	2	14	1	0	2	2	0	0	1	12	1	14	1	28	2	1	410	1	2	1	30	5100	1	30	0	0	0	1	57
83	20180829	1	33	0	0	2	12	1	1	2	2	0	0	1	19	1	14	1	60	2	1	100	1	2	1	64	3180	1	60	0	0	0	0	7
84	20181114	1	24	0	1	2	27	1	0	2	2	0	0	1	16	1	10	1	50	2	0	/	1	2	0	0	/	/	/	0	0	0	1	55
85	20180918	1	29	0	1	2	5	2	0	2	2	0	0	1	15	0	40	1	56	2	0	/	0	2	1	11	8970000	0	/	1	62	1	0	3
86	20180926	1	24	0	0	2	23	2	1	2	2	0	0	1	18	1	19	1	46	1	1	439	1	2	0	0	/	/	/	0	0	0	1	56
87	20180828	1	48	1	1	2	30	1	1	2	2	0	0	1	11	0	0	1	10	2	0	/	0	2	0	0	/	/	/	1	21	0	0	1
88	20181113	0	17	0	1	1	39	2	1	2	2	0	1	1	14	1	16	1	32	2	1	100	1	3	0	0	/	/	/	0	0	0	1	55
